# Supplementary material for: Evolutionary analysis of DELLA proteins in sweet potato and related species reveals their roles in development and stress responses
Source: Front Plant Sci. 2025 Jan 23;16:1494621. doi: 10.3389/fpls.2025.1494621 (PMC11798988; doi:10.3389/fpls.2025.1494621)
Supplement: Supplementary file 3 [file Table1.xlsx]

## Sheet: Sheet1
Table S1.Information on the characterization of the identified DELLA proteins.
Sequence ID	Gene name	Species	Number of Amino Acid (AA)	Molecular Weight (KD)	Theoretical pI	Instability Index	Aliphatic Index	Grand Average of Hydropathicity	Localizations	Signals	Domain	Duplication type
GWHPABKX018856	IaqDELLA1	I .aquatica	585	63.7109	5.35	47.42	79.74	-0.266	Nucleus	Nuclear localization signal|Nuclear export signal	DELLA, GRAS	Dispersed
GWHPABKX009440	IaqDELLA2	I .aquatica	603	65.0849	5.24	48.68	75.77	-0.26	Nucleus	Nuclear localization signal	DELLA, GRAS	Dispersed
GWHPABKX020118	IaqDELLA3	I .aquatica	519	56.2597	5.41	46.08	90.23	-0.068	Cytoplasm|Nucleus	Nuclear export signal	DELLA, GRAS	Dispersed
g50211	IbGRAS62	I .batatas	577	62.5872	5.1	47.22	77.47	-0.225	Nucleus	Nuclear export signal	DELLA, GRAS	Dispersed
g29775	IbGRAS44	I .batatas	548	59.9582	5.43	42.8	86.39	-0.168	Nucleus	Nuclear localization signal|Nuclear export signal	DELLA, GRAS	Dispersed
g26040	IbGRAS37	I .batatas	519	56.465	5.36	47.7	89.29	-0.078	Cytoplasm|Nucleus	Nuclear export signal	DELLA, GRAS	Dispersed
Icai.ptg000013l_1.g601.t1	IcaDELLA1	I .cairica	594	64.4232	5.24	47.64	76.75	-0.256	Nucleus	Nuclear localization signal|Nuclear export signal	DELLA, GRAS	Dispersed
Icai.ptg000005l_1.g1898.t1	IcaDELLA2	I .cairica	590	63.9182	5.16	44.49	80.41	-0.209	Nucleus	Nuclear localization signal|Nuclear export signal	DELLA, GRAS	Dispersed
Icai.ptg000005l_1.g700.t1	IcaDELLA3	I .cairica	519	56.442	5.36	47.04	90.23	-0.071	Cytoplasm|Nucleus	Nuclear export signal	DELLA, GRAS	Dispersed
INIL08g31121.t1	InilDELLA1	I .nil	583	63.2318	5.1	46.53	76.83	-0.257	Nucleus	Nuclear export signal	DELLA, GRAS	Dispersed
INIL02g11905.t1	InilDELLA2	I .nil	567	61.6165	5.56	46.92	80.41	-0.259	Nucleus	Nuclear localization signal|Nuclear export signal	DELLA, GRAS	Dispersed
INIL12g40375.t1	InilDELLA3	I .nil	263	28.4358	7.84	53.17	70.15	-0.437	Nucleus	Nuclear localization signal	DELLA, GRAS	Dispersed
INIL02g16572.t1	InilDELLA4	I .nil	483	52.8903	5.44	45.26	91.7	-0.055	Nucleus	Nuclear export signal	DELLA, GRAS	Dispersed
INIL06g37653.t1	InilDELLA5	I .nil	230	25.9241	6.95	40.05	87.35	-0.19	Nucleus	Nuclear localization signal	DELLA, GRAS	Dispersed
itf07g06700.t1	ItfGRAS38	I .trifida	957	103.916	4.93	46.8	81.4	-0.165	Nucleus	Nuclear localization signal	DELLA, GRAS	Dispersed
itf03g04340.t1	ItfGRAS6	I .trifida	575	62.5127	5.29	45.8	82.33	-0.235	Nucleus	Nuclear localization signal|Nuclear export signal	DELLA, GRAS	Dispersed
itf03g19420.t1	ItfGRAS10	I .trifida	519	56.523	5.3	48.24	89.29	-0.084	Cytoplasm|Nucleus	Nuclear export signal	DELLA, GRAS	Dispersed
itb07g06750.t1	ItbDELLA1	I .triloba	581	62.8615	5.06	47.4	77.95	-0.207	Nucleus	Nuclear export signal	DELLA, GRAS	Dispersed
itb03g04360.t1	ItbDELLA2	I .triloba	572	62.3203	5.29	45.26	81.57	-0.255	Nucleus	Nuclear localization signal|Nuclear export signal	DELLA, GRAS	Dispersed
itb03g20140.t1	ItbDELLA3	I .triloba	519	56.5221	5.36	47.54	89.09	-0.088	Cytoplasm|Nucleus	Nuclear export signal	DELLA, GRAS	Dispersed
