# Supplementary material for: Evolutionary analysis of DELLA proteins in sweet potato and related species reveals their roles in development and stress responses
Source: Front Plant Sci. 2025 Jan 23;16:1494621. doi: 10.3389/fpls.2025.1494621 (PMC11798988; doi:10.3389/fpls.2025.1494621)
Supplement: Supplementary file 4 [file Table2.xlsx]

## Sheet: Sheet1
Table S2. The primers for RT-qPCR, the IbUBQ was the reference gene.
Gene name	Primer	Sequence
IbGRAS37	Forward	CAAGTCGTGGATGTTACAAGTCGG
IbGRAS37	Reverse	TCGCTTCCTGCTCAACAACG
IbGRAS44	Forward	AATGATTGCAGCCGAGTCCA
IbGRAS44	Reverse	ACTCAAACTCCACGCCGATAGT
IbGRAS62	Forward	CAGGAAGCGAATCACAACGG
IbGRAS62	Reverse	ATCTGCCGCCCCAAATACAC
