# Supplementary material for: Evolutionary analysis of DELLA proteins in sweet potato and related species reveals their roles in development and stress responses
Source: Front Plant Sci. 2025 Jan 23;16:1494621. doi: 10.3389/fpls.2025.1494621 (PMC11798988; doi:10.3389/fpls.2025.1494621)
Supplement: Supplementary file 5 [file Table3.xlsx]

## Sheet: Sheet1
Table S3. The primers for subcellular localization.
Gene name	Primer	Sequence
IbGRAS37	Forward	atttggagaggacagGGTACCATGAGTCCCCATGACTCTTCCATA
IbGRAS37	Reverse	agtgtcgactctagaGGATCCGTCACGGCTGGCCTGCCAAGC
IbGRAS44	Forward	atttggagaggacagGGTACCATGAAGAGGGAACGCGATCG
IbGRAS44	Reverse	agtgtcgactctagaGGATCCCGGCTCGCCCCCACCTCCGCC
IbGRAS62	Forward	atttggagaggacagGGTACCATGAAAAGAGGTAATTTCAA
IbGRAS62	Reverse	agtgtcgactctagaGGATCCACTGGTGAGTTTCCAGGCCGA
